# Supplementary material for: Risk assessment and exposure to levels of naturally occurring aflatoxins in some packaged cereals and cereal based foods consumed in Accra, Ghana
Source: Toxicol Rep. 2018 Nov 29;6:34–41. doi: 10.1016/j.toxrep.2018.11.012 (PMC6289905; doi:10.1016/j.toxrep.2018.11.012)
Supplement: Transparency document [file mmc1.zip]

Archive with 11 entries (10 files):
- coi_disclosure 2.pdf
- __MACOSX/
- __MACOSX/._coi_disclosure 2.pdf
- coi_disclosure-3.pdf
- __MACOSX/._coi_disclosure-3.pdf
- coi_disclosure-4.pdf
- __MACOSX/._coi_disclosure-4.pdf
- coi_disclosure-5.pdf
- __MACOSX/._coi_disclosure-5.pdf
- coi_disclosure.pdf
- __MACOSX/._coi_disclosure.pdf
